# Supplementary material for: Trapping para-Quinone Methide Intermediates with Ferrocene: Synthesis and Preliminary Biological Evaluation of New Phenol-Ferrocene Conjugates
Source: Molecules. 2018 Jun 1;23(6):1335. doi: 10.3390/molecules23061335 (PMC6099632; doi:10.3390/molecules23061335)
Supplement: Supplementary file 1 [file molecules-23-01335-s001.zip]

Archive with 4 entries (3 files):
- Supplementary Files/
- Supplementary Files/checkcif-1.pdf
- Supplementary Files/printcif.pdf
- Supplementary Files/Supporting Material.pdf
